# Supplementary material for: Patient and Family Perspective on Transition from Ventricular Access Device to Chest-Sited Port for Intracerebroventricular Infusion in CLN2 Disease
Source: Children (Basel). 2026 Mar 4;13(3):365. doi: 10.3390/children13030365 (PMC13025636; doi:10.3390/children13030365)
Supplement: Supplementary file 1 [file children-13-00365-s001.zip]

Archive with 1 entries (1 files):
- children-4161296-supplementary.pdf
